# Supplementary material for: 3q27.1 microdeletion causes prenatal and postnatal growth restriction and neurodevelopmental abnormalities
Source: Mol Cytogenet. 2022 Mar 3;15:7. doi: 10.1186/s13039-022-00587-0 (PMC8895857; doi:10.1186/s13039-022-00587-0)
Supplement: Supplementary file 2 — Additional file 2: Table S1. Summary of protein coding genes within the 1.2 Mb in chromosome 3q27.1 (XLSX 13 KB) [file 13039_2022_587_MOESM2_ESM.xlsx]

## Sheet: Table-2
Supplemental Table 1 Summary of protein coding genes within the 1.2 Mb in chromosome 3q27.1
chr3:183220510-184469308 (26 protein coding genes)	Chromosomal coordiantes	DECIPHER HI index	pLI	LOEUF	OMIM	OMIM Disease association
KLHL6	3:183205319-183273477	37.68	0	0.81	614214	association not established
KLHL24	3:183353356-183402265	20.66	0	0.65	611295	Epidermolysis bullosa simplex, generalized, with scarring and hair loss, AD
YEATS2	3:183415606-183530413	55.29	1	0.28	613373	?Epilepsy, myoclonic, familial adult, 4
MAP6D1	3:183533664-183543382	81.88	0.11	1.22	610593	association not established
PARL	3:183547173-183602721	19.33	0	0.75	607858	association not established
ABCC5	3:183637722-183735803	30.31	0	0.39	605251	association not established
HTR3D	3:183749332-183757157	82.34	0	1.26	610122	association not established
HTR3C	3:183770835-183778459	80.33	0	1.34	610121	association not established
HTR3E	3:183814852-183824783	83.53	0	1.63	610123	association not established
EIF2B5	3:183852826-184402546	7.46	0.06	0.44	603945	Leukoencephalopathy with vanishing white matter; AR; Ovarioleukodystrophy ; AR
DVL3	3:183873176-183891398	24.2	0.39	0.42	601368	Robinow syndrome, AD 3
AP2M1	3:183892477-183901879	8.13	1	0.19	601024	Intellectual developmental disorder 60 with seizures ,AD
ABCF3	3:183903811-183911800	35.57	0	0.57	N/A	association not established
VWA5B2	3:183948217-183960117	61.37	0	0.6	N/A	association not established
ALG3	3:183960089-183967336	24.98	0	1.19	608750	Congenital disorder of glycosylation, type Id, AR
ECE2	3:183967438-184010819	39.28	0	1.01	610145	association not established
CAMK2N2	3:183977001-183979251	48.06	0.22	1.45	608721	association not established
PSMD2	3:184016497-184026842	6.89	1	0.1	606223	association not established
EIF4G1	3:184032283-184053146	9.34	1	0.07	600495	{Parkinson disease 18}, AD
FAM131A	3:184053714-184064063	33.66	0.01	0.69	N/A	association not established
CLCN2	3:184063973-184079439	24.93	0	0.77	600570	Hyperaldosteronism, familial, type II (AD); Leukoencephalopathy with ataxia (AR); Epilepsy (AD, risk factor)
POLR2H	3:184079506-184086384	5.89	0.65	0.62	606023	association not established
THPO	3:184089723-184095932	36.11	0.2	0.7	600044	Thrombocythemia 1 , AD
CHRD	3:184097861-184108524	3.16	0	0.52	603475	association not established
EPHB3	3:184279572-184300197	2.98	0.46	0.38	601839	association not established
MAGEF1	3:184428156-184429836	84.3	0	1.68	609267	association not established
